# Supplementary material for: An E3 Ubiquitin Ligase Scaffolding Protein Is Proviral during Chikungunya Virus Infection in Aedes aegypti
Source: Microbiol Spectr. 2022 Apr 18;10(3):e00595-22. doi: 10.1128/spectrum.00595-22 (PMC9241663; doi:10.1128/spectrum.00595-22)
Supplement: SUPPLEMENTAL FILE 1 — Supplemental material. Download spectrum.00595-22-s001.xlsx, XLSX file, 0.04 MB [file spectrum.00595-22-s001.xlsx]

## Sheet: Total
Supplementary file S1: List of all differentially expressed homologues genes obtained from the analysis
Aedes aegypti id	Drosophilla homologus gene id	gene symbol	gene description	P-value	log2FoldChange
AAEL011116	FBGN0020238	14-3-3EPSILON	14-3-3epsilon [Source:FlyBase;Acc:FBgn0020238]	0.549702	-0.116698
AAEL012095	FBGN0015282	RPT2	Regulatory particle triple-A ATPase 2 [Source:FlyBase;Acc:FBgn0015282]	0.278329	0.13575
AAEL012943	FBGN0028687	RPT1	Regulatory particle triple-A ATPase 1 [Source:FlyBase;Acc:FBgn0028687]	0.0781478	-0.234602
AAEL009898	FBGN0263121	PROSALPHA1	Proteasome alpha1 subunit [Source:FlyBase;Acc:FBgn0263121]	0.776288	-0.0482602
AAEL006061	FBGN0086134	PROSALPHA2	Proteasome alpha2 subunit [Source:FlyBase;Acc:FBgn0086134]	0.792809	-0.0490351
AAEL010087	FBGN0261394	PROSALPHA3	Proteasome alpha3 subunit [Source:FlyBase;Acc:FBgn0261394]	0.367878	-0.123852
AAEL005830	FBGN0265606	PROSALPHA4T1	Proteasome alpha4 subunit, Testis-specific 1 [Source:FlyBase;Acc:FBgn0265606]	0.0909394	-0.258986
AAEL003871	FBGN0023175	PROSALPHA7	Proteasome alpha7 subunit [Source:FlyBase;Acc:FBgn0023175]	0.676916	-0.0743848
AAEL006441	FBGN0010590	PROSBETA1	Proteasome beta1 subunit [Source:FlyBase;Acc:FBgn0010590]	0.908065	-0.0218866
AAEL000568	FBGN0015283	RPN10	Regulatory particle non-ATPase 10 [Source:FlyBase;Acc:FBgn0015283]	0.166307	-0.220331
AAEL000270	FBGN0002787	RPN8	Regulatory particle non-ATPase 8 [Source:FlyBase;Acc:FBgn0002787]	0.56619	-0.0883502
AAEL006315	FBGN0028695	RPN1	Regulatory particle non-ATPase 1 [Source:FlyBase;Acc:FBgn0028695]	0.909882	-0.0161934
AAEL002906	FBGN0028692	RPN2	Regulatory particle non-ATPase 2 [Source:FlyBase;Acc:FBgn0028692]	0.946523	-0.0112542
AAEL010146	FBGN0028479	MTPALPHA	Mitochondrial trifunctional protein alpha subunit [Source:FlyBase;Acc:FBgn0028479]	0.27888	0.177501
AAEL002216	FBGN0260972	ALC	alicorn [Source:FlyBase;Acc:FBgn0260972]	0.0854836	-0.280081
AAEL007153	FBGN0023169	AMPKALPHA	AMP-activated protein kinase alpha subunit [Source:FlyBase;Acc:FBgn0023169]	0.691	0.0629307
AAEL010244	FBGN0022238	LOLAL	lola like [Source:FlyBase;Acc:FBgn0022238]	0.375586	0.129701
AAEL008102	FBGN0030114	CG17754	LP02641p [Source:UniProtKB/TrEMBL;Acc:Q7K0L2]	0.407927	0.129743
AAEL003701	FBGN0032485	CG9426	CG9426 [Source:UniProtKB/TrEMBL;Acc:Q9VK21]	0.253693	0.153638
AAEL004607	FBGN0032054	CG13090	Adenylyltransferase and sulfurtransferase MOCS3 [Source:UniProtKB/Swiss-Prot;Acc:Q9VLJ8]	0.108724	0.405984
AAEL009029	FBGN0012036	ALDH	Aldehyde dehydrogenase [Source:FlyBase;Acc:FBgn0012036]	0.930152	0.0183643
AAEL010653	FBGN0036169	FUCA	alpha-L-fucosidase [Source:FlyBase;Acc:FBgn0036169]	0.977491	0.00803947
AAEL006370	FBGN0039773	CG2224	CG2224, isoform A [Source:UniProtKB/TrEMBL;Acc:Q9VA71]	0.0534938	0.311857
AAEL001756	FBGN0002791	MR	morula [Source:FlyBase;Acc:FBgn0002791]	0.157494	-0.260958
AAEL007738	FBGN0261112	APP-BP1	beta-Amyloid precursor protein binding protein 1 [Source:FlyBase;Acc:FBgn0261112]	0.115031	0.217688
AAEL014531	FBGN0031535	CG12795	LD41381p [Source:UniProtKB/TrEMBL;Acc:Q9VQQ7]	0.951449	-0.0206525
AAEL009814	FBGN0034366	ATG7	Autophagy-related 7 [Source:FlyBase;Acc:FBgn0034366]	0.61742	0.114115
AAEL010641	FBGN0029113	UBA2	Ubiquitin activating enzyme 2 [Source:FlyBase;Acc:FBgn0029113]	0.0243739	-0.312975
AAEL012306	FBGN0263697	UBA3	Ubiquitin activating enzyme 3 [Source:FlyBase;Acc:FBgn0263697]	0.76342	-0.0719705
AAEL007162	FBGN0052672	ATG8A	Autophagy-related 8a [Source:FlyBase;Acc:FBgn0052672]	0.359268	-0.127292
AAEL007228	FBGN0031298	ATG4A	Autophagy-related 4a [Source:FlyBase;Acc:FBgn0031298]	0.646452	-0.0823655
AAEL009089	FBGN0036255	ATG12	Autophagy-related 12 [Source:FlyBase;Acc:FBgn0036255]	0.725402	-0.138982
AAEL013063	FBGN0032935	ATG18B	Autophagy-related 18b [Source:FlyBase;Acc:FBgn0032935]	0.490328	-0.121078
AAEL010427	FBGN0264325	ATG6	Autophagy-related 6 [Source:FlyBase;Acc:FBgn0264325]	0.772039	-0.0641725
AAEL009105	FBGN0034110	ATG9	Autophagy-related 9 [Source:FlyBase;Acc:FBgn0034110]	0.607631	0.123462
AAEL000955	FBGN0036813	ATG3	Autophagy-related 3 [Source:FlyBase;Acc:FBgn0036813]	0.120349	0.178434
AAEL002286	FBGN0029943	ATG5	Autophagy-related 5 [Source:FlyBase;Acc:FBgn0029943]	0.81572	0.0672922
AAEL003861	FBGN0086758	CHINMO	Chronologically inappropriate morphogenesis [Source:FlyBase;Acc:FBgn0086758]	0.576357	-0.170001
AAEL006150	FBGN0038686	CG5555	CG5555, isoform B [Source:UniProtKB/TrEMBL;Acc:A0A0B4KHR2]	0.115293	0.265931
AAEL008426	FBGN0000210	BR	broad [Source:FlyBase;Acc:FBgn0000210]	0.832407	0.0727652
AAEL017435	FBGN0031098	CG17068	LP10161p [Source:UniProtKB/TrEMBL;Acc:Q9VR80]	0.237321	-0.197015
AAEL008850	FBGN0024956	MAT1	Menage a trois 1 ortholog (H. sapiens) [Source:FlyBase;Acc:FBgn0024956]	0.458355	-0.125133
AAEL012326	FBGN0000253	CAM	Calmodulin [Source:FlyBase;Acc:FBgn0000253]	0.69308	-0.0700539
AAEL004520	FBGN0085370	PDE11	Phosphodiesterase 11 [Source:FlyBase;Acc:FBgn0085370]	0.264644	0.216291
AAEL004351	FBGN0250823	GISH	gilgamesh [Source:FlyBase;Acc:FBgn0250823]	0.88735	0.0288447
AAEL003273	FBGN0032863	CDC23	Cell division cycle 23 ortholog [Source:FlyBase;Acc:FBgn0032863]	0.707418	0.0862161
AAEL010063	FBGN0015019	CCTGAMMA	Cctgamma [Source:FlyBase;Acc:FBgn0015019]	0.421138	-0.100768
AAEL000486	FBGN0037632	TCP-1ETA	Tcp-1eta [Source:FlyBase;Acc:FBgn0037632]	0.728222	-0.0455019
AAEL007650	FBGN0030086	CG7033	CG7033 [Source:UniProtKB/TrEMBL;Acc:Q9W392]	0.850889	-0.0278406
AAEL001484	FBGN0020497	EMB	embargoed [Source:FlyBase;Acc:FBgn0020497]	0.73778	0.0568751
AAEL009909	FBGN0036756	CLN3	cln3 [Source:FlyBase;Acc:FBgn0036756]	0.889192	0.0573764
AAEL013098	FBGN0025725	ALPHACOP	Coat Protein (coatomer) alpha [Source:FlyBase;Acc:FBgn0025725]	0.867496	0.0280963
AAEL011688	FBGN0030121	CFP1	CXXC-type zinc finger protein 1 [Source:UniProtKB/Swiss-Prot;Acc:Q9W352]	0.833008	0.0365971
AAEL013530	FBGN0015509	CUL1	Cullin 1 [Source:FlyBase;Acc:FBgn0015509]	0.284543	-0.139174
AAEL006929	FBGN0032956	CUL2	Cullin 2 [Source:FlyBase;Acc:FBgn0032956]	0.813183	-0.0440082
AAEL003466	FBGN0033260	CUL4	Cullin 4 [Source:FlyBase;Acc:FBgn0033260]	0.715362	0.0511648
AAEL007353	FBGN0039632	CUL5	Cullin 5 [Source:FlyBase;Acc:FBgn0039632]	0.945777	0.0126092
AAEL004984	FBGN0027568	CAND1	Cullin-associated and neddylation-dissociated 1 [Source:FlyBase;Acc:FBgn0027568]	0.309661	0.109077
AAEL007187	FBGN0261268	CUL3	Cullin 3 [Source:FlyBase;Acc:FBgn0261268]	0.93181	-0.0123326
AAEL011871	FBGN0039651	CG14508	AT13706p [Source:UniProtKB/TrEMBL;Acc:Q9VAM8]	0.763469	0.0496097
AAEL001216	FBGN0014189	HEL25E	Helicase at 25E [Source:FlyBase;Acc:FBgn0014189]	0.157335	-0.202907
AAEL001459	FBGN0000524	DX	deltex [Source:FlyBase;Acc:FBgn0000524]	0.0946988	-0.279036
AAEL002407	FBGN0260962	PIC	piccolo [Source:FlyBase;Acc:FBgn0260962]	0.662208	0.0621194
AAEL007007	FBGN0014861	MCM2	Minichromosome maintenance 2 [Source:FlyBase;Acc:FBgn0014861]	0.0157348	-0.592644
AAEL007288	FBGN0003392	SHI	shibire [Source:FlyBase;Acc:FBgn0003392]	0.280468	0.116723
AAEL014642	FBGN0028913	CG3473	AT16033p [Source:UniProtKB/TrEMBL;Acc:Q9VJS5]	0.911961	0.0257115
AAEL003103	FBGN0011217	EFF	effete [Source:FlyBase;Acc:FBgn0011217]	0.953903	0.0120127
AAEL010256	FBGN0029006	SMURF	SMAD specific E3 ubiquitin protein ligase [Source:FlyBase;Acc:FBgn0029006]	0.519323	0.119443
AAEL000730	FBGN0086694	BRE1	Bre1 [Source:FlyBase;Acc:FBgn0086694]	0.76864	-0.043806
AAEL008374	FBGN0259174	NEDD4	Nedd4 [Source:FlyBase;Acc:FBgn0259174]	0.777666	0.0607404
AAEL018318	FBGN0041100	PARK	parkin [Source:FlyBase;Acc:FBgn0041100]	0.446896	-0.225296
AAEL000293	FBGN0035121	TUDOR-SN	Tudor-SN [Source:FlyBase;Acc:FBgn0035121]	0.417912	-0.114423
AAEL013739	FBGN0010516	WAL	walrus [Source:FlyBase;Acc:FBgn0010516]	0.00183064	0.394171
AAEL004653	FBGN0266711	ELOC	Elongin C [Source:FlyBase;Acc:FBgn0266711]	0.0258863	0.322209
AAEL009754	FBGN0034433	ENDOB	Endophilin B [Source:FlyBase;Acc:FBgn0034433]	0.374001	-0.124717
AAEL012827	FBGN0039562	GP93	Glycoprotein 93 [Source:FlyBase;Acc:FBgn0039562]	0.143991	-0.209582
AAEL007078	FBGN0037249	EIF3-S10	eIF3-S10 [Source:FlyBase;Acc:FBgn0037249]	0.437016	-0.151739
AAEL009101	FBGN0037270	CG9769	Eukaryotic translation initiation factor 3 subunit F-1 [Source:UniProtKB/Swiss-Prot;Acc:Q9VN50]	0.119575	-0.249777
AAEL007945	FBGN0022023	EIF-3P40	Eukaryotic initiation factor 3 p40 subunit [Source:FlyBase;Acc:FBgn0022023]	0.156155	-0.168929
AAEL004875	FBGN0037760	FBXO11	F-box protein 11 [Source:FlyBase;Acc:FBgn0037760]	0.420163	0.158054
AAEL000867	FBGN0034704	CG6758	CG6758 [Source:UniProtKB/TrEMBL;Acc:Q9W281]	0.619095	-0.0829905
AAEL007442	FBGN0033639	CG9003	CG9003, isoform B [Source:UniProtKB/TrEMBL;Acc:A8DYA6]	0.333963	0.174152
AAEL012126	FBGN0031652	JET	jetlag [Source:FlyBase;Acc:FBgn0031652]	0.795243	0.0655884
AAEL004287	FBGN0025608	FAF	Fas-associated factor [Source:FlyBase;Acc:FBgn0025608]	0.752374	0.0533754
AAEL006685	FBGN0267252	GGAMMA30A	Guanine nucleotide-binding protein subunit gamma [Source:UniProtKB/TrEMBL;Acc:X2JDM7]	0.00195896	1.18564
AAEL011320	FBGN0004921	GGAMMA1	G protein gamma 1 [Source:FlyBase;Acc:FBgn0004921]	0.193865	0.310428
AAEL003541	FBGN0031213	GALECTIN	galectin [Source:FlyBase;Acc:FBgn0031213]	0.165529	0.453791
AAEL004196	FBGN0052226	PEX23	Peroxin 23 [Source:FlyBase;Acc:FBgn0052226]	0.3433	0.134058
AAEL003493	FBGN0034372	GINT3	GDI interacting protein 3 [Source:FlyBase;Acc:FBgn0034372]	0.420607	-0.130277
AAEL001830	FBGN0015000	BETAGGT-I	beta subunit of type I geranylgeranyl transferase [Source:FlyBase;Acc:FBgn0015000]	0.100799	-0.20886
AAEL001334	FBGN0028970	BETAGGT-II	beta subunit of type II geranylgeranyl transferase [Source:FlyBase;Acc:FBgn0028970]	0.0298811	0.445888
AAEL000856	FBGN0005695	GCL	germ cell-less [Source:FlyBase;Acc:FBgn0005695]	0.219	0.195346
AAEL009510	FBGN0027341	GFAT1	Glutamine:fructose-6-phosphate aminotransferase 1 [Source:FlyBase;Acc:FBgn0027341]	0.0875776	-0.261486
AAEL017085	FBGN0035904	GSTO3	Glutathione S transferase O3 [Source:FlyBase;Acc:FBgn0035904]	0.437956	0.158159
AAEL009838	FBGN0034618	CG9485	CG9485, isoform B [Source:UniProtKB/TrEMBL;Acc:Q9W2H8]	0.473958	0.148502
AAEL004221	FBGN0266064	GLYS	Glycogen synthase [Source:FlyBase;Acc:FBgn0266064]	0.114872	-0.271385
AAEL001869	FBGN0000239	BUR	burgundy [Source:FlyBase;Acc:FBgn0000239]	0.76864	0.0419322
AAEL006945	FBGN0044871	GOS28	Golgi SNARE, 28 kDa [Source:FlyBase;Acc:FBgn0044871]	0.930152	0.0183033
AAEL009678	FBGN0264560	GARZ	gartenzwerg [Source:FlyBase;Acc:FBgn0264560]	0.0648083	0.342679
AAEL012337	FBGN0004919	GOL	goliath [Source:FlyBase;Acc:FBgn0004919]	0.00391998	1.03876
AAEL008641	FBGN0001122	GALPHAO	G protein alpha o subunit [Source:FlyBase;Acc:FBgn0001122]	0.00416127	0.862411
AAEL010506	FBGN0004435	GALPHAQ	G protein alpha q subunit [Source:FlyBase;Acc:FBgn0004435]	0.885804	-0.0353303
AAEL011168	FBGN0001104	GALPHAI	G protein alpha i subunit [Source:FlyBase;Acc:FBgn0001104]	0.568625	-0.0884373
AAEL013139	FBGN0014020	RHO1	Rho1 [Source:FlyBase;Acc:FBgn0014020]	0.885836	-0.0321884
AAEL007705	FBGN0032208	CG5604	CG5604 [Source:UniProtKB/TrEMBL;Acc:Q9VL06]	0.0506462	0.299945
AAEL002306	FBGN0031107	HERC2	HECT and RLD domain containing protein 2 [Source:FlyBase;Acc:FBgn0031107]	0.101669	0.41551
AAEL005774	FBGN0261931	CG42797	FI18049p1 [Source:UniProtKB/TrEMBL;Acc:Q9W326]	0.594685	0.174765
AAEL005339	FBGN0031450	HRS	Hepatocyte growth factor regulated tyrosine kinase substrate [Source:FlyBase;Acc:FBgn0031450]	0.280345	0.136441
AAEL001764	FBGN0043002	CHRAC-14	Chromatin accessibility complex 14kD protein [Source:FlyBase;Acc:FBgn0043002]	0.0515096	-0.367296
AAEL009074	FBGN0260635	DIAP1	Death-associated inhibitor of apoptosis 1 [Source:FlyBase;Acc:FBgn0260635]	0.34025	-0.164248
AAEL012446	FBGN0266717	BRUCE	BIR repeat containing ubiquitin-conjugating enzyme [Source:FlyBase;Acc:FBgn0266717]	0.0384164	0.366544
AAEL006633	FBGN0015247	DIAP2	Death-associated inhibitor of apoptosis 2 [Source:FlyBase;Acc:FBgn0015247]	0.837695	0.0393036
AAEL003650	FBGN0038546	CG7379	Inhibitor of growth protein [Source:UniProtKB/TrEMBL;Acc:Q9VEF5]	0.601263	-0.0875268
AAEL004983	FBGN0032516	CG9293	Inhibitor of growth protein [Source:UniProtKB/TrEMBL;Acc:Q9VJY8]	0.520205	-0.0975305
AAEL003143	FBGN0023508	OCRL	Oculocerebrorenal syndrome of Lowe ortholog (H. sapiens) [Source:FlyBase;Acc:FBgn0023508]	0.67544	0.0645857
AAEL004733	FBGN0028694	RPN11	Regulatory particle non-ATPase 11 [Source:FlyBase;Acc:FBgn0028694]	0.953903	0.00958532
AAEL011952	FBGN0261477	SLIM	scruin like at the midline [Source:FlyBase;Acc:FBgn0261477]	0.285707	-0.188003
AAEL010911	FBGN0040230	DBO	diablo [Source:FlyBase;Acc:FBgn0040230]	0.706532	0.0865638
AAEL008542	FBGN0001308	KHC	Kinesin heavy chain [Source:FlyBase;Acc:FBgn0001308]	0.188209	0.195456
AAEL000925	FBGN0040344	CG3711	CG3711, isoform D [Source:UniProtKB/TrEMBL;Acc:M9PGD0]	0.817492	0.0452285
AAEL009088	FBGN0028582	LQF	liquid facets [Source:FlyBase;Acc:FBgn0028582]	0.0195239	0.338889
AAEL007476	FBGN0030577	CG5334	CG5334 [Source:UniProtKB/TrEMBL;Acc:Q9VY21]	0.28265	0.224687
AAEL002331	FBGN0037744	CG8417	Mannose-6-phosphate isomerase [Source:UniProtKB/TrEMBL;Acc:Q9VH77]	7.63031e-06	-0.78263
AAEL003953	FBGN0260934	PAR-1	par-1 [Source:FlyBase;Acc:FBgn0260934]	0.335101	0.172385
AAEL005238	FBGN0003371	SGG	shaggy [Source:FlyBase;Acc:FBgn0003371]	0.280412	-0.22158
AAEL004064	FBGN0004391	SHTD	shattered [Source:FlyBase;Acc:FBgn0004391]	0.25424	0.144037
AAEL008565	FBGN0036702	CG6512	CG6512, isoform A [Source:UniProtKB/TrEMBL;Acc:Q8T4G5]	0.00696766	-0.32079
AAEL006917	FBGN0264561	GLG1	Golgi complex-localized glycoprotein 1 [Source:FlyBase;Acc:FBgn0264561]	0.530659	0.0901472
AAEL002771	FBGN0000283	CP190	Centrosomal protein 190kD [Source:FlyBase;Acc:FBgn0000283]	0.0142501	0.321678
AAEL008306	FBGN0014006	PK92B	Protein kinase at 92B [Source:FlyBase;Acc:FBgn0014006]	0.07529	0.293849
AAEL008662	FBGN0261238	ALH	Alhambra [Source:FlyBase;Acc:FBgn0261238]	0.286985	-0.223438
AAEL007827	FBGN0032348	CG4751	MPN domain-containing protein CG4751 [Source:UniProtKB/Swiss-Prot;Acc:Q9VKJ1]	0.845999	0.0345216
AAEL001557	FBGN0261361	CG42638	SD02261p [Source:UniProtKB/TrEMBL;Acc:Q9VW35]	0.801236	-0.0576471
AAEL001411	FBGN0265434	ZIP	zipper [Source:FlyBase;Acc:FBgn0265434]	0.345561	0.171034
AAEL000097	FBGN0038045	SAS	Sialic acid phosphate synthase [Source:FlyBase;Acc:FBgn0038045]	0.591336	-0.242777
AAEL002474	FBGN0011236	KEN	ken and barbie [Source:FlyBase;Acc:FBgn0011236]	0.00259811	0.724355
AAEL005139	FBGN0031498	CG17260	LD44813p [Source:UniProtKB/TrEMBL;Acc:Q9VQL2]	0.00485349	0.922648
AAEL000255	FBGN0033266	SOCS44A	Suppressor of Cytokine Signaling at 44A [Source:FlyBase;Acc:FBgn0033266]	0.144101	0.451717
AAEL011069	FBGN0026238	GUS	gustavus [Source:FlyBase;Acc:FBgn0026238]	0.0265238	-0.509165
AAEL008177	FBGN0037659	KDM2	Lysine (K)-specific demethylase 2 [Source:FlyBase;Acc:FBgn0037659]	0.819234	0.104135
AAEL013883	FBGN0030330	TANGO10	Transport and Golgi organization 10 [Source:FlyBase;Acc:FBgn0030330]	0.145527	-0.334105
AAEL005985	FBGN0261108	ATG13	Autophagy-related 13 [Source:FlyBase;Acc:FBgn0261108]	0.0508508	-0.387739
AAEL018215	FBGN0264324	SPG	sponge [Source:FlyBase;Acc:FBgn0264324]	0.0105489	0.538341
AAEL007309	FBGN0030456	CG4332	CG4332 [Source:UniProtKB/TrEMBL;Acc:Q9VYG3]	0.149643	-0.289097
AAEL005539	FBGN0033354	FANCI	Fanconi anemia complementation group I homologue [Source:FlyBase;Acc:FBgn0033354]	0.0141572	-0.376401
AAEL001112	FBGN0035402	CG12082	Ubiquitinyl hydrolase 1 [Source:UniProtKB/TrEMBL;Acc:Q9VZU7]	0.0371913	-0.23341
AAEL014960	FBGN0038056	CG5961	CG5961, isoform A [Source:UniProtKB/TrEMBL;Acc:Q9VG61]	0.153136	-0.257181
AAEL012084	FBGN0037538	CG3223	CG3223 [Source:UniProtKB/TrEMBL;Acc:Q9VHX2]	0.499102	-0.10482
AAEL007447	FBGN0051992	GW	gawky [Source:FlyBase;Acc:FBgn0051992]	0.102947	0.406653
AAEL010496	FBGN0032216	CG5384	LP08774p [Source:UniProtKB/TrEMBL;Acc:Q9VKZ8]	0.735637	-0.0687419
AAEL018186	FBGN0015277	PI3K59F	Phosphotidylinositol 3 kinase 59F [Source:FlyBase;Acc:FBgn0015277]	0.26573	-0.311287
AAEL017329	FBGN0026206	MEI-P26	meiotic P26 [Source:FlyBase;Acc:FBgn0026206]	0.0507615	0.60333
AAEL009262	FBGN0032499	UVRAG	UV-resistance associated gene [Source:FlyBase;Acc:FBgn0032499]	0.15119	-0.230898
AAEL003777	FBGN0044452	ATG2	Autophagy-related 2 [Source:FlyBase;Acc:FBgn0044452]	0.0490147	0.407693
AAEL012941	FBGN0039498	CG17991	AT21004p [Source:UniProtKB/TrEMBL;Acc:Q9VB61]	0.548616	-0.0966932
AAEL014744	FBGN0034314	NOPO	no poles [Source:FlyBase;Acc:FBgn0034314]	0.439082	0.227958
AAEL003230	FBGN0027526	UBLCP1	Ubiquitin-like domain-containing C-terminal domain phosphatase 1 [Source:FlyBase;Acc:FBgn0027526]	0.706326	-0.0889762
AAEL018254	FBGN0261278	GRP	grapes [Source:FlyBase;Acc:FBgn0261278]	0.261232	-0.133723
AAEL013994	FBGN0035593	CG4603	CG4603, isoform B [Source:UniProtKB/TrEMBL;Acc:M9PED6]	0.983707	0.00891818
AAEL018263	FBGN0031622	CG3251	CG3251 [Source:UniProtKB/TrEMBL;Acc:Q9VR20]	0.983707	0.00891818
AAEL014533	FBGN0034113	CG8060	CG8060 [Source:UniProtKB/TrEMBL;Acc:A1ZAE2]	0.220148	-0.222333
AAEL002499	FBGN0029824	CG3726	CG3726, isoform B [Source:UniProtKB/TrEMBL;Acc:X2JDV1]	0.343504	0.344348
AAEL017194	FBGN0043900	PYGO	pygopus [Source:FlyBase;Acc:FBgn0043900]	0.53616	-0.102349
AAEL006087	FBGN0031020	NAT1	NAT1 ortholog (S. cerevisiae) [Source:FlyBase;Acc:FBgn0031020]	0.814534	-0.0365585
AAEL007788	FBGN0039459	INTS12	Integrator 12 [Source:FlyBase;Acc:FBgn0039459]	0.985159	-0.00397395
AAEL007694	FBGN0031773	FBW5	F-box and WD repeat domain containing 5 [Source:FlyBase;Acc:FBgn0031773]	0.980561	-0.00488144
AAEL018281	FBGN0030873	CG15814	FI05221p [Source:UniProtKB/TrEMBL;Acc:Q9VX13]	0.816071	0.0629787
AAEL012169	FBGN0050051	CG30051	GEO10750p1 [Source:UniProtKB/TrEMBL;Acc:A1Z903]	0.995212	0.00118805
AAEL017224	FBGN0026379	PTEN	Pten [Source:FlyBase;Acc:FBgn0026379]	0.591882	-0.154355
AAEL012023	FBGN0051855	CG31855	RE70574p [Source:UniProtKB/TrEMBL;Acc:Q8IP73]	0.874698	0.0297175
AAEL017368	FBGN0020443	ELF	Ef1alpha-like factor [Source:FlyBase;Acc:FBgn0020443]	0.898167	-0.0239697
AAEL004356	FBGN0037944	CG6923	CG6923, isoform D [Source:UniProtKB/TrEMBL;Acc:A0A0B4KFN6]	0.760343	-0.0624383
AAEL013467	FBGN0035059	CG3894	CG3894 [Source:UniProtKB/TrEMBL;Acc:Q9W112]	0.901745	-0.0264505
AAEL001154	FBGN0035830	CG8209	CG8209 [Source:UniProtKB/TrEMBL;Acc:Q9VSC5]	0.474678	0.105225
AAEL003043	FBGN0030961	CG7058	CG7058 [Source:UniProtKB/TrEMBL;Acc:Q9VWP9]	0.898693	-0.0243399
AAEL017357	FBGN0260794	CTRIP	circadian trip [Source:FlyBase;Acc:FBgn0260794]	0.996366	0.000990021
AAEL012709	FBGN0031119	CG1812	CG1812 [Source:UniProtKB/TrEMBL;Acc:Q9VRA7]	0.998605	-0.000455006
AAEL007227	FBGN0038296	CG6752	AT01875p [Source:UniProtKB/TrEMBL;Acc:Q9VFC4]	0.269776	-0.289329
AAEL017004	FBGN0039025	USP12-46	Ubiquitin-specific protease 12/46 ortholog [Source:FlyBase;Acc:FBgn0039025]	0.0105796	0.344413
AAEL013616	FBGN0029861	CG3815	CG3815 [Source:UniProtKB/TrEMBL;Acc:Q9W410]	0.91832	0.0186504
AAEL011092	FBGN0031759	LID	little imaginal discs [Source:FlyBase;Acc:FBgn0031759]	0.775827	0.0401135
AAEL017524	FBGN0042182	CG18749	GH05783p [Source:UniProtKB/TrEMBL;Acc:Q8MSK0]	0.976867	-0.0107862
AAEL012325	FBGN0033698	CG8858	Proteasome-associated protein ECM29 homolog [Source:UniProtKB/Swiss-Prot;Acc:Q9V677]	0.760343	0.0522512
AAEL018710	FBGN0034418	CG15118	LD31969p [Source:UniProtKB/TrEMBL;Acc:Q7K4M9]	0.4049	0.103378
AAEL009755	FBGN0033486	DMPD	dampened [Source:FlyBase;Acc:FBgn0033486]	0.905546	0.0460726
AAEL013203	FBGN0016756	UBP64E	Ubiquitin-specific protease 64E [Source:FlyBase;Acc:FBgn0016756]	0.0372305	0.30673
AAEL008115	FBGN0028372	ISOPEPTIDASE-T-3	isopeptidase-T-3 [Source:FlyBase;Acc:FBgn0028372]	0.310511	-0.248512
AAEL008063	FBGN0026577	CG8677	CG8677, isoform B [Source:UniProtKB/TrEMBL;Acc:Q9VID9]	0.621423	-0.083224
AAEL008382	FBGN0036450	TDRD3	tudor domain containing 3 ortholog (H.sapiens) [Source:FlyBase;Acc:FBgn0036450]	0.886777	-0.0288226
AAEL018161	FBGN0264357	SNF4AGAMMA	SNF4/AMP-activated protein kinase gamma subunit [Source:FlyBase;Acc:FBgn0264357]	0.194769	0.259538
AAEL003075	FBGN0035903	CG6765	CG6765, isoform A [Source:UniProtKB/TrEMBL;Acc:Q9VSL1]	0.121624	0.21475
AAEL001631	FBGN0024993	CG2662	CG2662, isoform A [Source:UniProtKB/TrEMBL;Acc:Q9W4W7]	0.989423	-0.00392908
AAEL001847	FBGN0261938	MTRNAPOL	mitochondrial RNA polymerase [Source:FlyBase;Acc:FBgn0261938]	0.245548	0.134865
AAEL018297	FBGN0030514	CG9941	CG9941 [Source:UniProtKB/TrEMBL;Acc:Q9VY98]	0.532552	0.129236
AAEL009242	FBGN0036660	CG13025	RE72625p [Source:UniProtKB/TrEMBL;Acc:Q9VV99]	0.177826	0.207201
AAEL000276	FBGN0034641	MAHJ	mahjong [Source:FlyBase;Acc:FBgn0034641]	0.115981	0.191199
AAEL000970	FBGN0013263	TRL	Trithorax-like [Source:FlyBase;Acc:FBgn0013263]	0.842732	0.0579802
AAEL004734	FBGN0031664	CG8892	UBX domain-containing protein 7 [Source:UniProtKB/TrEMBL;Acc:Q7K4I5]	0.35023	0.206952
AAEL005423	FBGN0037758	CG9467	CG9467 [Source:UniProtKB/TrEMBL;Acc:Q9VH62]	0.254553	0.22895
AAEL004852	FBGN0035107	MRI	mrityu [Source:FlyBase;Acc:FBgn0035107]	0.191075	0.21316
AAEL002895	FBGN0260935	IRD1	immune response deficient 1 [Source:FlyBase;Acc:FBgn0260935]	0.86659	0.0333409
AAEL013252	FBGN0015791	RAB14	Rab14 [Source:FlyBase;Acc:FBgn0015791]	0.165042	0.163731
AAEL000448	FBGN0036180	CG6091	CG6091, isoform E [Source:UniProtKB/TrEMBL;Acc:Q9VTK7]	0.691555	0.077515
AAEL010800	FBGN0039955	CG41099	Uncharacterized protein, isoform C [Source:UniProtKB/TrEMBL;Acc:Q7PLP5]	0.237321	0.158252
AAEL008184	FBGN0036546	ELGI	early girl [Source:FlyBase;Acc:FBgn0036546]	0.716448	0.0872195
AAEL011737	FBGN0039554	CG5003	CG5003 [Source:UniProtKB/TrEMBL;Acc:Q9VAZ0]	0.0733212	0.30145
AAEL003955	FBGN0037344	CG2926	CG2926, isoform A [Source:UniProtKB/TrEMBL;Acc:Q9VNE0]	0.171834	0.216079
AAEL009702	FBGN0033916	CG8494	LD43649p [Source:UniProtKB/TrEMBL;Acc:Q7JW61]	0.658512	0.0901166
AAEL014705	FBGN0033813	FSD	fates-shifted [Source:FlyBase;Acc:FBgn0033813]	0.851081	0.0470739
AAEL004534	FBGN0031474	CG2991	CG2991, isoform A [Source:UniProtKB/TrEMBL;Acc:Q9VQI2]	0.315627	0.158448
AAEL006589	FBGN0039668	TRC8	TRC8 ortholog [Source:FlyBase;Acc:FBgn0039668]	0.283996	0.157692
AAEL010407	FBGN0037235	CG1103	CG1103, isoform A [Source:UniProtKB/TrEMBL;Acc:Q960K3]	0.23336	0.256294
AAEL001950	FBGN0039343	CG5111	CG5111 [Source:UniProtKB/TrEMBL;Acc:Q9VBQ3]	0.291037	0.143321
AAEL011711	FBGN0086904	NACALPHA	Nascent polypeptide associated complex protein alpha subunit [Source:FlyBase;Acc:FBgn0086904]	0.00350069	-0.404834
AAEL009779	FBGN0031603	CG15432	GEO11163p1 [Source:UniProtKB/TrEMBL;Acc:Q9VQZ5]	0.0440563	-0.370688
AAEL000679	FBGN0032725	NEDD8	Nedd8 [Source:FlyBase;Acc:FBgn0032725]	0.143282	0.281853
AAEL006062	FBGN0002932	NEUR	neuralized [Source:FlyBase;Acc:FBgn0002932]	0.0104995	0.601846
AAEL000159	FBGN0030724	NIPSNAP	Nipsnap [Source:FlyBase;Acc:FBgn0030724]	0.647238	0.089172
AAEL001682	FBGN0021768	NUDC	nudC [Source:FlyBase;Acc:FBgn0021768]	0.476596	-0.212228
AAEL006311	FBGN0033247	NUP44A	Nucleoporin at 44A [Source:FlyBase;Acc:FBgn0033247]	0.561837	0.113073
AAEL002529	FBGN0026738	CG7857	CG7857 [Source:UniProtKB/TrEMBL;Acc:Q9VUN9]	0.99745	0.000746497
AAEL010483	FBGN0261550	CG42668	Oxysterol-binding protein [Source:UniProtKB/TrEMBL;Acc:A0A0B4JCZ0]	0.887246	0.0284261
AAEL008379	FBGN0015765	P38A	p38a MAP kinase [Source:FlyBase;Acc:FBgn0015765]	0.72595	0.0580747
AAEL007135	FBGN0038570	PRX5	Peroxiredoxin 5 [Source:FlyBase;Acc:FBgn0038570]	0.317979	0.138443
AAEL002913	FBGN0031069	PMP70	LD11581p [Source:UniProtKB/TrEMBL;Acc:Q9VWC8]	0.152218	0.200471
AAEL005470	FBGN0035876	PEX2	Peroxin 2 [Source:FlyBase;Acc:FBgn0035876]	0.971506	0.0141195
AAEL009416	FBGN0038016	MBD-R2	MBD-R2 [Source:FlyBase;Acc:FBgn0038016]	0.668506	-0.0702167
AAEL003032	FBGN0031606	CG15439	LD43150p [Source:UniProtKB/TrEMBL;Acc:Q9VQZ8]	0.867496	-0.0293219
AAEL004613	FBGN0039175	CG5706	Phenylalanine--tRNA ligase beta subunit [Source:UniProtKB/Swiss-Prot;Acc:Q9VCA5]	0.417912	0.156005
AAEL000386	FBGN0015278	PI3K68D	Phosphotidylinositol 3 kinase 68D [Source:FlyBase;Acc:FBgn0015278]	0.752374	0.102763
AAEL002903	FBGN0015279	PI3K92E	Pi3K92E [Source:FlyBase;Acc:FBgn0015279]	0.752374	0.102763
AAEL006895	FBGN0003071	PFK	Phosphofructokinase [Source:FlyBase;Acc:FBgn0003071]	1.4384e-05	-0.686509
AAEL010037	FBGN0003076	PGM	phosphoglucose mutase [Source:FlyBase;Acc:FBgn0003076]	0.810221	-0.0486319
AAEL004988	FBGN0250906	PGK	Phosphoglycerate kinase [Source:FlyBase;Acc:FBgn0250906]	0.109237	-0.187838
AAEL005384	FBGN0000052	ADE2	adenosine 2 [Source:FlyBase;Acc:FBgn0000052]	0.748674	0.0556522
AAEL006436	FBGN0031995	CG8475	CG8475, isoform C [Source:UniProtKB/TrEMBL;Acc:M9PCI5]	0.837695	0.0451785
AAEL011815	FBGN0010247	PARP	Poly-(ADP-ribose) polymerase [Source:FlyBase;Acc:FBgn0010247]	0.0666586	-0.310789
AAEL011178	FBGN0005624	PSC	Posterior sex combs [Source:FlyBase;Acc:FBgn0005624]	0.52166	-0.0988349
AAEL008262	FBGN0020257	PPA	Partner of paired [Source:FlyBase;Acc:FBgn0020257]	0.209868	0.211352
AAEL009959	FBGN0033688	PRP8	pre-mRNA processing factor 8 [Source:FlyBase;Acc:FBgn0033688]	0.440385	-0.150605
AAEL004523	FBGN0086357	SEC61ALPHA	Sec61 alpha subunit [Source:FlyBase;Acc:FBgn0086357]	0.242526	-0.181628
AAEL002912	FBGN0033972	CIAO1	Ciao1 [Source:FlyBase;Acc:FBgn0033972]	0.881915	-0.0290039
AAEL008099	FBGN0036147	PLOD	procollagen lysyl hydroxylase [Source:FlyBase;Acc:FBgn0036147]	0.0162201	-0.43459
AAEL001623	FBGN0029133	REG	REG [Source:FlyBase;Acc:FBgn0029133]	0.289878	-0.12638
AAEL015007	FBGN0250843	PROSALPHA6	Proteasome alpha6 subunit [Source:FlyBase;Acc:FBgn0250843]	0.303548	0.162
AAEL004308	FBGN0016697	PROSALPHA5	Proteasome alpha5 subunit [Source:FlyBase;Acc:FBgn0016697]	0.493949	-0.100657
AAEL007049	FBGN0250746	PROSBETA7	Proteasome beta7 subunit [Source:FlyBase;Acc:FBgn0250746]	0.0746789	-0.241458
AAEL002401	FBGN0032596	PROSBETA4	Proteasome beta4 subunit [Source:FlyBase;Acc:FBgn0032596]	0.628331	-0.0808169
AAEL002401	FBGN0031443	PROSBETA4R2	Proteasome beta4 subunit-related 2 [Source:FlyBase;Acc:FBgn0031443]	0.628331	-0.0808169
AAEL008770	FBGN0002284	PROSBETA6	Proteasome beta6 subunit [Source:FlyBase;Acc:FBgn0002284]	0.995179	-0.00122453
AAEL006174	FBGN0026380	PROSBETA3	Proteasome beta3 subunit [Source:FlyBase;Acc:FBgn0026380]	0.979464	0.00492283
AAEL013236	FBGN0029134	PROSBETA5	Proteasome beta5 subunit [Source:FlyBase;Acc:FBgn0029134]	0.547204	-0.0840424
AAEL003431	FBGN0023174	PROSBETA2	Proteasome beta2 subunit [Source:FlyBase;Acc:FBgn0023174]	0.819308	-0.0372151
AAEL000265	FBGN0011241	CBX	crossbronx [Source:FlyBase;Acc:FBgn0011241]	0.330777	-0.200262
AAEL009607	FBGN0020279	LIG	lingerer [Source:FlyBase;Acc:FBgn0020279]	0.335024	0.157076
AAEL007484	FBGN0262125	SEC23	Sec23 ortholog (S. cerevisiae) [Source:FlyBase;Acc:FBgn0262125]	0.231251	-0.212294
AAEL005458	FBGN0261862	WHD	withered [Source:FlyBase;Acc:FBgn0261862]	0.231251	-0.212294
AAEL011969	FBGN0036336	STE14	isoprenylcysteine carboxylmethyltransferase [Source:FlyBase;Acc:FBgn0036336]	0.687398	-0.150166
AAEL012918	FBGN0261243	PSA	Puromycin sensitive aminopeptidase [Source:FlyBase;Acc:FBgn0261243]	0.612227	-0.120028
AAEL006091	FBGN0015797	RAB6	Rab6 [Source:FlyBase;Acc:FBgn0015797]	0.99164	0.00211124
AAEL015271	FBGN0039532	MTL	Mig-2-like [Source:FlyBase;Acc:FBgn0039532]	0.973926	-0.00836234
AAEL014749	FBGN0015286	RALA	Ras-like protein A [Source:FlyBase;Acc:FBgn0015286]	0.124138	-0.329548
AAEL012071	FBGN0003205	RAS85D	Ras oncogene at 85D [Source:FlyBase;Acc:FBgn0003205]	0.0804284	0.238384
AAEL005069	FBGN0016700	RAB1	Rab1 [Source:FlyBase;Acc:FBgn0016700]	0.645764	0.0814919
AAEL004902	FBGN0014009	RAB2	Rab2 [Source:FlyBase;Acc:FBgn0014009]	0.597032	-0.0726978
AAEL010170	FBGN0262518	RAB8	Rab8 [Source:FlyBase;Acc:FBgn0262518]	0.454358	0.151574
AAEL011279	FBGN0033015	D4	d4 [Source:FlyBase;Acc:FBgn0033015]	0.67592	0.0929174
AAEL007725	FBGN0025682	SCF	supercoiling factor [Source:FlyBase;Acc:FBgn0025682]	0.164598	-0.206931
AAEL009882	FBGN0263979	CAF1	Chromatin assembly factor 1 subunit [Source:FlyBase;Acc:FBgn0263979]	0.288512	-0.197491
AAEL009291	FBGN0038738	CG4572	Carboxypeptidase [Source:UniProtKB/TrEMBL;Acc:Q9VDT5]	0.260512	-0.22629
AAEL014636	FBGN0036980	RHOBTB	Rho-related BTB domain containing [Source:FlyBase;Acc:FBgn0036980]	0.497313	0.145731
AAEL006690	FBGN0003254	RIB	ribbon [Source:FlyBase;Acc:FBgn0003254]	0.126596	0.746279
AAEL018120	FBGN0015806	S6K	RPS6-p70-protein kinase [Source:FlyBase;Acc:FBgn0015806]	0.732137	0.119818
AAEL005041	FBGN0032298	CG6724	Ribosome biogenesis protein WDR12 homolog [Source:UniProtKB/Swiss-Prot;Acc:Q9VKQ3]	0.01554	-0.495049
AAEL006839	FBGN0002283	L(3)73AH	lethal (3) 73Ah [Source:FlyBase;Acc:FBgn0002283]	0.560942	-0.128535
AAEL000523	FBGN0037705	MURA	murashka [Source:FlyBase;Acc:FBgn0037705]	0.197293	0.315973
AAEL012209	FBGN0003330	SCE	Sex combs extra [Source:FlyBase;Acc:FBgn0003330]	0.531161	0.156983
AAEL003680	FBGN0036897	CG8786	CG8786, isoform C [Source:UniProtKB/TrEMBL;Acc:B7Z078]	0.136243	0.275522
AAEL006550	FBGN0052581	CG32581	RE35552p [Source:UniProtKB/TrEMBL;Acc:Q8IR26]	0.333081	-0.151449
AAEL005068	FBGN0037236	SKP2	Skp2, isoform A [Source:UniProtKB/TrEMBL;Acc:Q7YZ95]	0.38525	-0.152942
AAEL008952	FBGN0027603	ULP1	Ulp1 [Source:FlyBase;Acc:FBgn0027603]	0.667943	0.0627768
AAEL001372	FBGN0035713	VELO	veloren [Source:FlyBase;Acc:FBgn0035713]	0.770044	0.0508438
AAEL005943	FBGN0038167	LKB1	lkb1 [Source:FlyBase;Acc:FBgn0038167]	0.818162	-0.0722161
AAEL000217	FBGN0031030	TAO	Tao [Source:FlyBase;Acc:FBgn0031030]	0.15906	0.335977
AAEL007443	FBGN0046692	STLK	Ste20-like kinase [Source:FlyBase;Acc:FBgn0046692]	0.79355	-0.0650834
AAEL006539	FBGN0261456	HPO	hippo [Source:FlyBase;Acc:FBgn0261456]	0.0743515	0.34322
AAEL005037	FBGN0031497	CG17259	LP20978p [Source:UniProtKB/TrEMBL;Acc:Q9VQL1]	0.0119026	0.382648
AAEL010414	FBGN0039559	MES-4	Mes-4 [Source:FlyBase;Acc:FBgn0039559]	0.344969	-0.17152
AAEL002240	FBGN0027363	STAM	Signal transducing adaptor molecule [Source:FlyBase;Acc:FBgn0027363]	0.0766076	0.269096
AAEL014282	FBGN0028837	CSN6	COP9 signalosome subunit 6 [Source:FlyBase;Acc:FBgn0028837]	0.881915	-0.0318014
AAEL000840	FBGN0030761	CG9784	CG9784, isoform C [Source:UniProtKB/TrEMBL;Acc:M9PHS8]	0.0257807	-0.439698
AAEL015064	FBGN0264922	SMT3	smt3 [Source:FlyBase;Acc:FBgn0264922]	0.124591	0.300246
AAEL001410	FBGN0035689	CG7376	CG7376, isoform A [Source:UniProtKB/TrEMBL;Acc:Q9VRV2]	0.76864	0.0549381
AAEL013818	FBGN0266917	CG16941	GH03554p [Source:UniProtKB/TrEMBL;Acc:Q9VEP9]	0.0318966	-0.496005
AAEL005802	FBGN0040283	SMC1	Structural maintenance of chromosomes 1 [Source:FlyBase;Acc:FBgn0040283]	0.795243	-0.0439138
AAEL006937	FBGN0015615	SMC3	Structural maintenance of chromosomes 3 [Source:FlyBase;Acc:FBgn0015615]	0.855831	0.0452327
AAEL000091	FBGN0029512	AOS1	Activator of SUMO 1 [Source:FlyBase;Acc:FBgn0029512]	0.228227	-0.204454
AAEL004559	FBGN0011288	SNAP25	Synaptosomal-associated protein 25kDa [Source:FlyBase;Acc:FBgn0011288]	0.912015	0.0252049
AAEL004697	FBGN0039875	SIP3	septin interacting protein 3 [Source:FlyBase;Acc:FBgn0039875]	0.655303	-0.0769423
AAEL001206	FBGN0027081	AATS-THR	Threonyl-tRNA synthetase [Source:FlyBase;Acc:FBgn0027081]	0.877427	-0.0239982
AAEL008613	FBGN0038111	CG12360	RE12073p [Source:UniProtKB/TrEMBL;Acc:Q9VG01]	0.279154	-0.141793
AAEL004434	FBGN0036784	CG5103	CG5103 [Source:UniProtKB/TrEMBL;Acc:Q9VVP4]	0.43722	0.0922719
AAEL002296	FBGN0025352	THIOLASE	Thiolase [Source:FlyBase;Acc:FBgn0025352]	0.0243739	0.346368
AAEL008576	FBGN0053260	CG33260	tRNA-splicing endonuclease subunit Sen34 [Source:UniProtKB/TrEMBL;Acc:Q0E8E7]	0.238164	0.304371
AAEL012460	FBGN0064126	CG33722	GH28815p [Source:UniProtKB/TrEMBL;Acc:Q6NL44]	0.575148	0.101211
AAEL006511	FBGN0003941	RPL40	Ribosomal protein L40 [Source:FlyBase;Acc:FBgn0003941]	0.155706	-0.280075
AAEL003888	FBGN0003943	UBI-P63E	Ubiquitin-63E [Source:FlyBase;Acc:FBgn0003943]	0.769163	-0.0416893
AAEL000787	FBGN0262166	CALYPSO	calypso [Source:FlyBase;Acc:FBgn0262166]	0.627411	0.107602
AAEL013052	FBGN0010288	UCH	Ubiquitin carboxy-terminal hydrolase [Source:FlyBase;Acc:FBgn0010288]	0.707003	0.0778405
AAEL010966	FBGN0011327	UCH-L5	Ubiquitin carboxy-terminal hydrolase L5 ortholog [Source:FlyBase;Acc:FBgn0011327]	0.112911	-0.266048
AAEL008514	FBGN0033544	CG7220	CG7220, isoform B [Source:UniProtKB/TrEMBL;Acc:A1Z8B5]	0.117861	-0.266379
AAEL001205	FBGN0003557	SU(DX)	Suppressor of deltex [Source:FlyBase;Acc:FBgn0003557]	0.563166	0.0916605
AAEL011541	FBGN0034989	CG3356	CG3356 [Source:UniProtKB/TrEMBL;Acc:Q9W196]	0.56806	0.107582
AAEL012219	FBGN0038862	UBPY	UBPY ortholog [Source:FlyBase;Acc:FBgn0038862]	0.236658	-0.230516
AAEL011287	FBGN0028476	CG15817	BcDNA.LD22910 [Source:UniProtKB/TrEMBL;Acc:Q8I077]	0.306664	0.327084
AAEL001540	FBGN0050421	CG30421	FI05488p [Source:UniProtKB/TrEMBL;Acc:Q9W117]	0.409626	0.184627
AAEL010854	FBGN0031187	CG14619	Ubiquitin specific protease 2, isoform I [Source:UniProtKB/TrEMBL;Acc:X2JG37]	0.404792	0.169418
AAEL000758	FBGN0023143	UBA1	Ubiquitin activating enzyme 1 [Source:FlyBase;Acc:FBgn0023143]	0.190837	0.181006
AAEL005038	FBGN0015320	UBC2	Ubiquitin conjugating enzyme 2 [Source:FlyBase;Acc:FBgn0015320]	0.907351	0.0158952
AAEL006728	FBGN0264848	VIH	vihar [Source:FlyBase;Acc:FBgn0264848]	0.997121	-0.000568711
AAEL007822	FBGN0267384	UBC7	Ubiquitin conjugating enzyme 7 [Source:FlyBase;Acc:FBgn0267384]	0.288512	0.191139
AAEL010844	FBGN0038515	CG5823	CG5823, isoform A [Source:UniProtKB/TrEMBL;Acc:Q9VEJ4]	0.625429	-0.0688055
AAEL000179	FBGN0026316	UBC10	Ubiquitin conjugating enzyme 10 [Source:FlyBase;Acc:FBgn0026316]	0.502645	0.12854
AAEL008837	FBGN0036516	CG7656	CG7656, isoform D [Source:UniProtKB/TrEMBL;Acc:Q9VUR4]	0.381599	0.118595
AAEL013633	FBGN0029996	UBCE2H	Ubiquitin conjugating enzyme E2H [Source:FlyBase;Acc:FBgn0029996]	0.159754	-0.302129
AAEL009026	FBGN0035853	UBCE2M	Ubiquitin conjugating enzyme E2M [Source:FlyBase;Acc:FBgn0035853]	0.530396	0.0986606
AAEL006413	FBGN0027609	MORGUE	modifier of rpr and grim, ubiquitously expressed [Source:FlyBase;Acc:FBgn0027609]	0.265342	0.214043
AAEL002118	FBGN0004436	UBC6	Ubiquitin conjugating enzyme 6 [Source:FlyBase;Acc:FBgn0004436]	0.670845	-0.0822078
AAEL011873	FBGN0035601	UEV1A	Ubiquitin-conjugating enzyme variant 1A [Source:FlyBase;Acc:FBgn0035601]	0.635559	0.0949332
AAEL008015	FBGN0052676	CG32676	Midnolin homolog [Source:UniProtKB/Swiss-Prot;Acc:Q8SXD4]	0.154511	0.293276
AAEL004076	FBGN0030305	CG1749	Ubiquitin-like modifier-activating enzyme 5 [Source:UniProtKB/Swiss-Prot;Acc:Q9VYY3]	0.0895472	-0.304132
AAEL004790	FBGN0035953	CG5087	CG5087, isoform A [Source:UniProtKB/TrEMBL;Acc:Q9VSS9]	0.991407	-0.00242001
AAEL012500	FBGN0061469	UBE3A	Ubiquitin protein ligase E3A [Source:FlyBase;Acc:FBgn0061469]	0.411347	0.127949
AAEL003921	FBGN0038571	CG7215	CG7215, isoform A [Source:UniProtKB/TrEMBL;Acc:Q9VEC8]	0.980867	0.00549867
AAEL003517	FBGN0013717	NOT	non-stop [Source:FlyBase;Acc:FBgn0013717]	0.888186	-0.0285379
AAEL018212	FBGN0029763	CG4165	Ubiquitinyl hydrolase 1 [Source:UniProtKB/TrEMBL;Acc:Q9W4C3]	0.170517	-0.598715
AAEL007871	FBGN0034231	APC10	Anaphase Promoting Complex subunit 10 [Source:FlyBase;Acc:FBgn0034231]	0.138115	0.340147
AAEL002922	FBGN0052704	IR8A	Ionotropic receptor 8a [Source:FlyBase;Acc:FBgn0052704]	0.851469	0.094013
AAEL008073	FBGN0265047	FDY	flagrante delicto Y [Source:FlyBase;Acc:FBgn0265047]	0.000559902	-0.563794
AAEL011287	FBGN0028476	CG15817	BcDNA.LD22910 [Source:UniProtKB/TrEMBL;Acc:Q8I077]	0.306664	0.327084
AAEL012421	FBGN0003391	SHG	shotgun [Source:FlyBase;Acc:FBgn0003391]	0.544196	0.143712
AAEL007945	FBGN0022023	EIF-3P40	Eukaryotic initiation factor 3 p40 subunit [Source:FlyBase;Acc:FBgn0022023]	0.156155	0.156155
AAEL001612	FBGN0039016	DCR-1	Dicer-1 [Source:FlyBase;Acc:FBgn0039016]	0.611359	-0.176657
AAEL019431	FBGN0000546	EcR	Ecdysone receptor	0.333081	0.350367
AAEL007041	FBGN0053087	LRP1	LDL receptor protein 1	0.00203797	0.616431
AAEL019450	FBGN0037105	S1P	S1P	0.850791	-0.0433344
