# Supplementary material for: An E3 Ubiquitin Ligase Scaffolding Protein Is Proviral during Chikungunya Virus Infection in Aedes aegypti
Source: Microbiol Spectr. 2022 Apr 18;10(3):e00595-22. doi: 10.1128/spectrum.00595-22 (PMC9241663; doi:10.1128/spectrum.00595-22)
Supplement: SUPPLEMENTAL FILE 2 — Supplemental material. Download spectrum.00595-22-s002.xlsx, XLSX file, 0.01 MB [file spectrum.00595-22-s002.xlsx]

## Sheet: Sheet1
Supplementary file S2: Details of dsRNA and qPCR primers used in the study.
	Forward	Reverse
AAEL011287 dsRNA	ATGTGCTGATTAGTGCGTGC	AATCATCCCGGAAGAAATCC
AAEL011287 qPCR	CGTTGGAAAGCAGTAGCAAATC	CGTCTCTGGATATCTGCCTCTA
AAEL014840 dsRNA	TCCCCTACCATGTGGTTGAT	CATCATCGCTACCCTGGTTT
AAEL014840 qPCR	CGCTAGGACCAGTGCAAATA	CTGAACCTCATCATCGCTACC
AAEL001895 dsRNA	GGTGCCATTGCTGTTCTATTC	AGGGAATTTCGTAGGGAGTTATC
AAEL001895 qPCR	GGTGCCATTGCTGTTCTATTC	AGGGAATTTCGTAGGGAGTTATC
AAEL019736 dsRNA	GCGCGCTTCCTTACTACATC	AAGTGAAACTTGTGGGTGGC
AAEL019736 qPCR	GGTCGCTCACACGAATAACA	CGCACAGACGTACCACTATTT
AAEL007187 dsRNA	AGGTGCTACGCAGCTTCAAT	GTGATACGTGCCTCAACCCT
AAEL007187 qPCR	AAGGGATGTCGGAACAAGAAA	CGCTAGATGTGCCTTGTAGTAG
AAEL019431 dsRNA	tagattacgctggctgcctt	tggatatttccgggttggta
AAEL019431 qPCR	GAAGAAAGCCCAGAAGGAGAAG	TCATCAGGATCGGCAGTATCT
AAEL002922 dsRNA	AGGAGATTGCGCTTGTCCTA	CCCCGACATAGTTGAGCATT
AAEL002922 qPCR	CCGTCAAAGTCGCATCAAATAC	CCACTCGAAAGCGTCAGATTA
AAEL019450 dsRNA	AACCATAATTAGCGCCAACG	caattttcaacacgccattg
AAEL019450 qPCR	GGGCACGGAAAGCTGAATA	GCCACATATAGTCCTCGGTAAAG
AAEL008073 dsRNA	gtttccatgagggtagcgaa	GCGACGGTATTTTCAGTGGT
AAEL008073 qPCR	GACGGAACTGGCTCACATAAT	CGCTTCGTGTGGCATATACT
AAEL013603 dsRNA	GCTTCCGTGGATTTTACCAA	AAAGTTCACGTCCACGATCC
AAEL013603 qPCR	CGTAGCAGTATCGTCTACCTTTG	CTCTTCGTTGAGACCTTCCATC
AAEL013361 dsRNA	GGTGGCTTTGTACTACGGGA	tgtgagcaagaacctatgcg
AAEL013361 qPCR	GATGGTGGTTGGAGAGCATAG	AACAGAACCGCTCCGATTT
AAEL009229 dsRNA	CCAAGGAAAAAGATGTCCGA	AAAGTTTCTTGCGCGATCAT
AAEL009229 qPCR	ATTTACCGGCACGAAGGTT	CACGTCTCCGAATAGGTTGTAG
AAEL003977 dsRNA	cgtctagagcgttgggaaag	GTTTCCGATCTCGCATCATT
AAEL003977 qPCR	ATACAGCTACATCTGCGAACC	ATTCCAGCACCTTGGAGAAG
AAEL012421 dsRNA	TGAACGTGAATGCTCCTCTG	CGCCTTCTTCCTCGTAGTTG
AAEL012421 qPCR	GTGATCCAGGGACGTATGTTATC	GGTAGTGATCAACCCGGTATTC
AAEL006797 dsRNA	ACGCCCTTCAGTATCACCAC	CCTTCCCTCGAGTAGTTCCC
AAEL006797 qPCR	GAGCCACCTCGTCGATTATT	GGCAATTTCGGGCTATGATTT
AAEL005681 dsRNA	GGCATTTATTGCAACGACCT	TTCGGCTTGTTTTTCTGCTT
AAEL005681 qPCR	GAGCTACTGTCCACACCAATTA	TTTGCCCGGTGGTTCTATG
AAEL007945 dsRNA	GGTACCAGAGTGCCGATGT	ACTTGTTGGCCTCCTGATTG
AAEL007945 qPCR	CATTCGACAGGAGCAGGATAAG	CAGTGGTCGGAACAGTTTCT
AAEL001612 dsRNA	TCGTGTTCTGCATAAGGCTG	AAGCTACCTTCACTTCGCCA
AAEL001612 qPCR	GGGCGAAACGATGAAAGAAATAC	CACCAGGTTGTACGGGATAAA
AAEL017567 dsRNA	TTGAACAGCTTCAAAATGCG	GTCGAACTCCGTCCGTATGT
AAEL017567 qPCR	CTCCCAGTGATTCCAACTCTTC	CCCAACTTCCGCTGTATCTT
AAEL024345 dsRNA	GGAGCGAATATCATGGAGGA	AATGAAGGTTCGGTTTGCAC
AAEL024345 qPCR	CCACACCGAGTGTTCTACATTA	CTTCTTCTTTAGCGGTCGTTTG
AAEL012868 dsRNA	ccagcatcactccagtcaga	GACTCAACAGCGTTTGACGA
AAEL012868 qPCR	GGAGAAGGATGGAAGGGTTAATG	CGACCCTCTAGAAGCAACTTTC
AAEL001292 dsRNA	TTCGTTTGGGGTGGAAGTAG	GGTTGTGAACCCAGCACTTT
AAEL001292 qPCR	CCGACACAAGCTCCTACTATTT	CGAAGTGAACTGGCACTATTTG
AAEL003104 dsRNA	TTGGTGAACGACCAATCAAA	TCTTGCAAACGCTTCATCAC
AAEL003104 qPCR	CCGGATCGGACAATTCATCATA	ACCGAACGAACGCAAGAA
AAEL005133 dsRNA	AGAAGGCACGCTGTCTCATT	TGAAAACACGGAAACACCAA
AAEL005133 qPCR	GGATCCACCTTGGGCAATAA	GAGCCGTGAAATGTGAAACAG
AAEL007041 dsRNA	TCGTCCTGGAAAATGACCTCA	TTAGCCTCTGTCGTGAACTTATC
AAEL007041 qPCR	CCTTGCCTAGCCATGATCTATT	GATGATACTCTCCAGCCCATAAC
CHIKV E1 qPCR	TACCCATTTATGTGGGGC	GCCTTTGTACACCACGATT
